# Supplementary material for: Referral of patients with emotionally unstable personality disorder for specialist psychological therapy: why, when and how?
Source: BJPsych Bull. 2021 Feb;45(1):52–8. doi: 10.1192/bjb.2020.48 (PMC8058872; doi:10.1192/bjb.2020.48)
Supplement: Supplementary file 1 [file S2056469420000480sup.zip]

Archive with 4 entries (4 files):
- S2056469420000480sup004.pdf
- S2056469420000480sup003.pdf
- S2056469420000480sup002.pdf
- S2056469420000480sup001.pdf
